# Supplementary material for: Melanin Deposition and Screening of Melanogenesis-Related Differential RNAs and Construction of ceRNA Regulatory Network in Liancheng White Ducks
Source: Animals (Basel). 2026 Jun 18;16(12):1891. doi: 10.3390/ani16121891 (PMC13295401; doi:10.3390/ani16121891)
Supplement: Supplementary file 1 [file animals-16-01891-s001.zip]

Archive with 4 entries (4 files):
- Supplementary  Figure S1.pdf
- Supplementary  Table S1..pdf
- Supplementary  Table S2..pdf
- Supplementary  Table S3..pdf
